# Supplementary material for: Zn2+-Dependent Nuclease Is Involved in Nuclear Degradation during the Programmed Cell Death of Secretory Cavity Formation in Citrus grandis ‘Tomentosa’ Fruits
Source: Cells. 2021 Nov 18;10(11):3222. doi: 10.3390/cells10113222 (PMC8622950; doi:10.3390/cells10113222)
Supplement: Supplementary file 1 [file cells-10-03222-s001.zip]

Archive with 1 entries (1 files):
- cells-1436984-supplementary.pdf
